# Supplementary material for: Transforming Patient Experience: Real-World Impact of Mepolizumab on Symptom Burden in Chronic Rhinosinusitis with Nasal Polyps—A Multicenter Perspective
Source: J Clin Med. 2025 Jul 24;14(15):5248. doi: 10.3390/jcm14155248 (PMC12347621; doi:10.3390/jcm14155248)
Supplement: Supplementary file 1 [file jcm-14-05248-s001.zip]

Archive with 1 entries (1 files):
- jcm-3681936-supplementary.pdf
